# Supplementary material for: Variation in the Content and Composition of Tocols in a Wheat Population
Source: Foods. 2022 May 5;11(9):1343. doi: 10.3390/foods11091343 (PMC9105132; doi:10.3390/foods11091343)
Supplement: Supplementary file 1 [file foods-11-01343-s001.zip]

Archive with 3 entries (3 files):
- Figure S1.jpg
- Figure S2.jpg
- Supplemetary Tables.pdf
